# Supplementary material for: Clinically severe CACNA1A alleles affect synaptic function and neurodegeneration differentially
Source: PLoS Genet. 2017 Jul 24;13(7):e1006905. doi: 10.1371/journal.pgen.1006905 (PMC5557584; doi:10.1371/journal.pgen.1006905)
Supplement: S1 Table — The members of the UDN listed. (XLSX) [file pgen.1006905.s002.xlsx]

## Sheet: UDN Member List (Default)
First	Middle	Last	Affiliation	Email	Role in the UDN (ex. PI, site coordinator)
Mercedes	E.	Alejandro	BCM Clinical	mercedes@bcm.edu	Site coordinator
Carlos	A.	Bacino	BCM Clinical	cbacino@bcm.edu	Lead clinician, pediatrics
Ashok		Balasubramanyam	BCM Clinical	ashokb@bcm.edu	Lead clinician, adult
Lindsay	C.	Burrage	BCM Clinical	burrage@bcm.edu	Sequence analysis team, pediatric genetics
Gary	D.	Clark	BCM Clinical	gdclark@texaschildrens.org	Pediatric neurology
William	J.	Craigen	BCM Clinical	wcraigen@bcm.edu	Leadership team, pediatric genetics, biochemical genetics
Shweta	U.	Dhar	BCM Clinical	dhar@bcm.edu	Adult genetics
Lisa	T.	Emrick	BCM Clinical	emrick@bcm.edu	Leadership team, pediatric neurology
Neil	A.	Hanchard	BCM Clinical	hanchard@bcm.edu	Pediatric Genetics & Genomics Core
Mahim		Jain	BCM Clinical	mahimj@bcm.edu	Sequence analysis team, Pediatric Genetics
Seema	R.	Lalani	BCM Clinical	seemal@bcm.edu	Pediatric genetics, Cytogenetics
Brendan	H.	Lee	BCM Clinical	blee@bcm.edu	PI
Richard	A.	Lewis	BCM Clinical	rlewis@bcm.edu	Ophthalmology
Mahshid	S.	Azamian	BCM Clinical	azamian@bcm.edu	Site coordinator, clinical assistant
Paolo	M.	Moretti	BCM Clinical	pmoretti@bcm.edu	Leadership team, adult neurology
Sarah	K.	Nicholas	BCM Clinical	sknichol@bcm.edu	Allergy & Immunology
Jordan	S.	Orange	BCM Clinical	orange@bcm.edu	Leadership team, allergy & Immunology
Jennifer	E.	Posey	BCM Clinical	Jennifer.Posey@bcm.edu	Adult genetics
Lorraine		Potocki	BCM Clinical	lpotocki@bcm.edu	Pediatric genetics
Jill	A.	Rosenfeld	BCM Clinical	mokry@bcm.edu	Site Manager
Daryl	A.	Scott	BCM Clinical	dscott@bcm.edu	Pediatric genetics
Alyssa	A.	Tran	BCM Clinical	alyssat@bcm.edu	Site coordinator
Tiphanie	P.	Vogel	BCM Clinical	tiphanie.vogel@bcm.edu	Rheumatology
Bret	L.	Bostwick	BCM Clinical	bostwick@bcm.edu	Pediatric genetics; Allergy & Immunology
Shan		Chen	BCM Clinical	shan.chen@bcm.edu	Sequence analysis team
Susan	L.	Samson	BCM Clinical	ssamson@bcm.edu	Endocrinology
Hugo	J.	Bellen	BCM MOSC	hbellen@bcm.edu	PD/PI
Michael	F.	Wangler	BCM MOSC	mw147467@bcm.edu	PI of Drosophila Core
Shinya		Yamamoto	BCM MOSC	yamamoto@bcm.edu	PI of Drosophila Core
Christine	M.	Eng	BCM Sequencing	ceng@bcm.edu	PI, Molecular Geneticist
Donna	M.	Muzny	BCM Sequencing	donnam@bcm.edu	Director of Operations BCM-HGSC
Patricia	A.	Ward	BCM Sequencing	pward@bcm.edu	Site Coordinator and Genetic Counselor
Yaping		Yang	BCM Sequencing	yapingy@bcm.edu	Laboratory Director, Molecular Geneticist
David	B.	Goldstein	Columbia	dg2875@columbia.edu	PI
Nicholas		Stong	Columbia	ns3116@cumc.columbia.edu	Bioinformatician
Yong-hui		Jiang	Duke	yong-hui.jiang@dm.duke.edu	Clinician
Allyn		McConkie-Rosell	Duke	allyn.mcconkie@duke.edu	Genetic Counselor
Loren	DM.	Pena	Duke	loren.pena@dm.duke.edu	Clinician
Kelly		Schoch	Duke	kelly.schoch@duke.edu	Genetic Counselor
Vandana		Shashi	Duke	vandana.shashi@duke.edu	PI
Rebecca	C.	Spillmann	Duke	rebecca.crimian@duke.edu	Genetic Counselor
Jennifer	A.	Sullivan	Duke	jennifer.sullivan@duke.edu	Genetic Counselor
Nicole	M.	Walley	Duke	nicole.walley@duke.edu	Clinical Research Coordinator
Alan	H.	Beggs	Harvard	beggs@enders.tch.harvard.edu	Site PI
Lauren	C.	Briere	Harvard	lbriere@partners.org	Site Coordinator and Genetic Counselor
Cynthia	M.	Cooper	Harvard	ccooper1@mgh.harvard.edu	Site PI
Laurel	A.	Donnell-Fink	Harvard	ldonnell-fink@partners.org	Program Manager
Elizabeth	L.	Krieg	Harvard	ekrieg@partners.org	Site Coordinator and Genetic Counselor
Joel	B.	Krier	Harvard	jkrier@partners.org	Site PI
Sharyn	A.	Lincoln	Harvard	sharyn.lincoln@childrens.harvard.edu	Site Coordinator and Genetic Counselor
Joseph		Loscalzo	Harvard	jloscalzo@partners.org	PI
Richard	L.	Maas	Harvard	maas@genetics.med.harvard.edu	Site PI
Calum	A.	MacRae	Harvard	camacrae@bics.bwh.harvard.edu	Site PI
J.	Carl	Pallais	Harvard	Juan.Pallais@mgh.harvard.edu	Site PI
Lance	H.	Rodan	Harvard	lance.rodan@childrens.harvard.edu	UDN Fellow
Edwin	K.	Silverman	Harvard	ed.silverman@channing.harvard.edu	Site PI
Joan	M.	Stoler	Harvard	joan.stoler@childrens.harvard.edu	Site PI
David	A.	Sweetser	Harvard	dsweetser@partners.org	Site PI
Chris	A.	Walsh	Harvard	Christopher.Walsh@childrens.harvard.edu	Site PI
Cecilia		Esteves	Harvard CC	cecilia_esteves@hms.harvard.edu	Sequencing Project Manager
Ingrid	A.	Holm	Harvard CC	ingrid.holm@childrens.harvard.edu	Associate professor
Isaac	S.	Kohane	Harvard CC	isaac_kohane@hms.harvard.edu	PI
Paul		Mazur	Harvard CC	paul_mazur@hms.harvard.edu	Project Coordinator
Alexa	T.	McCray	Harvard CC	alexa_mccray@hms.harvard.edu	PI
Matthew		Might	Harvard CC	matthew_might@hms.harvard.edu	Patient Advisor
Rachel	B.	Ramoni	Harvard CC	rachel_ramoni@hms.harvard.edu	PI
Kimberly		Splinter	Harvard CC	kimberly_splinter@hms.harvard.edu	Genetic Counselor and Clinical Project Manager
David	P.	Bick	HudsonAlpha	dbick@hudsonalpha.org	Clinical Molecular Geneticist
Camille	L.	Birch	HudsonAlpha	cbirch@clinicallab.org	Clinical Analyst
Braden	E.	Boone	HudsonAlpha	bboone@hudsonalpha.org	CSL Senior Scientist
Donna	M.	Brown	HudsonAlpha	dbrown@clinicallab.org	Clinical Analyst
Daniel	C.	Dorset	HudsonAlpha	ddorset@hudsonalpha.org	CSL Computational Biologist
Lori	H.	Handley	HudsonAlpha	lhandley@hudsonalpha.org	Project Manager
Howard	J.	Jacob	HudsonAlpha	hjacob@hudsonalpha.org	PI
Angela	L.	Jones	HudsonAlpha	ajones@hudsonalpha.org	CSL Senior Scientist
Jozef		Lazar	HudsonAlpha	jlazar@hudsonalpha.org	Site coordinator
Shawn	E.	Levy	HudsonAlpha	slevy@hudsonalpha.org	Director, Clinical Sequencing Lab (CSL)
J.	Scott	Newberry	HudsonAlpha	snewberry@hudsonalpha.org	Software Architect
Molly	C.	Schroeder	HudsonAlpha	mschroeder@hudsonalpha.org	Clinical Molecular Geneticist
Thomas		May	HudsonAlpha	tmay@hudsonalpha.org	Bioethicist
Elizabeth	A.	Worthey	HudsonAlpha	lworthey@hudsonalpha.org	PI and Informatics Director
Jyoti	G.	Dayal	NIH	jyotig@mail.nih.gov	Program Specialist
David	J.	Eckstein	NIH	david.eckstein@nih.gov	Senior Health Scientist Administrator
Sarah	E.	Gould	NIH	sarah.gould@nih.gov	Scientific Program Analyst
Ellen	M.	Howerton	NIH	ellen.howerton@nih.gov	Scientific Program Analyst
Donna	M.	Krasnewich	NIH	dkras@mail.nih.gov	Program Officer
Laura	A.	Mamounas	NIH	mamounas@ninds.nih.gov	Program Director
Teri	A.	Manolio	NIH	manolio@nih.gov	Program Director
John	J.	Mulvihill	NIH	John.Mulvihill@nih.gov	Senior Consultant
Anastasia	L.	Wise	NIH	anastasia.wise@nih.gov	Program Director
Tiina	K.	Urv	NIH	urvtiin@mail.nih.gov	Program Director
Ariane	G.	Soldatos	NINDS	ariane.soldatos@nih.gov	Staff Clinician
Matthew		Brush	OHSU Metabolomics	brushm@ohsu.edu	Ontologist
Jean-Philippe	F.	Gourdine	OHSU Metabolomics	gourdine@ohsu.edu	Glycobiologist
Melissa		Haendel	OHSU Metabolomics	haendel@ohsu.edu	PI, Ontologist, Bioinformatician
David	M.	Koeller	OHSU Metabolomics	koellerd@ohsu.edu	PI
Jennifer	E.	Kyle	PNNL Metabolomics	jennifer.kyle@pnnl.gov	Core Manager
Thomas	O.	Metz	PNNL Metabolomics	thomas.metz@pnnl.gov	PI
Katrina	M.	Waters	PNNL Metabolomics	katrina.waters@pnnl.gov	Bioinformatics Lead
Bobbie-Jo	M.	Webb-Robertson	PNNL Metabolomics	bobbie-jo.webb-robertson@pnnl.gov	Statistics Lead
Euan	A.	Ashley	Stanford	Euan@stanford.edu	PI
Jonathan	A.	Bernstein	Stanford	Jon.Bernstein@stanford.edu	PI
Annika	M.	Dries	Stanford	annikamd@stanford.edu	Study Coordinator
Paul	G.	Fisher	Stanford	pfisher@stanford.edu	PI
Jennefer	N.	Kohler	Stanford	jkohler@stanfordhealthcare.org	Genetic Counselor
Daryl	M.	Waggott	Stanford	dwaggott@stanford.edu	Bioinformatician
Matthew	T.	Wheeler	Stanford	wheelerm@stanford.edu	Executive & Medical Director, Adults
Patricia	A.	Zornio	Stanford	pzornio@stanford.edu	Lead Study Coordinator
Patrick		Allard	UCLA	pallard@ucla.edu	Co-investigator
Hayk		Barseghyan	UCLA	haykbarseghyan@ucla.edu	Graduate student
Esteban	C.	Dell'Angelica	UCLA	edellangelica@mednet.ucla.edu	Co-investigator
Katrina	M.	Dipple	UCLA	Kdipple@mednet.ucla.edu	PI
Naghmeh		Dorrani	UCLA	ndorrani@mednet.ucla.edu	Site coordinator and genetic counselor
Matthew	R.	Herzog	UCLA	mherzog@mednet.ucla.edu	Site coordinator and genetic counselor
Hane		Lee	UCLA	hanelee@mednet.ucla.edu	Sequencing interpretation
Stan	F.	Nelson	UCLA	snelson@ucla.edu	PI
Christina	GS.	Palmer	UCLA	cpalmer@mednet.ucla.edu	PI
Jeanette	C.	Papp	UCLA	jcpapp@mednet.ucla.edu	Director of the UCLA Genotyping and Sequencing Core
Janet	S.	Sinsheimer	UCLA	janet@mednet.ucla.edu	Co-investigator
Eric		Vilain	UCLA	evilain@ucla.edu	PI
Julian	A.	Martínez-Agosto	UCLA	julianmartinez@mednet.ucla.edu	Co-Investigator
Neil	H.	Parker	UCLA	nhparker@mednet.ucla.edu	Co-Investigator
Brent	L.	Fogel	UCLA	bfogel@ ucla.edu	Co-Investigator
Emilie	D.	Douine	UCLA	edouine@mednet.ucla.edu	Research Assistant
Allen		Lipson	UCLA	lipson271253@ucla.edu	Research Assistant
Allison		Zheng	UCLA	azheng@mednet.ucla.edu	Study Coordinator
Ascia		Eskin	UCLA	aeskin@mednet.ucla.edu	Research Assistant
Sandra	K.	Loo	UCLA	sloo@mednet.ucla.edu	Co-Investigator
Ani		Dillon	UCLA	andreaDillon@mednet.ucla.edu	Co-Investigator
Elizabeth	A.	Burke	UDP	elizabeth.burke2@nih.gov	Postdoctoral Fellow
Precilla		D'Souza	UDP	precilla.d'souza@nih.gov	Nurse Practitioner
Mariska		Davids	UDP	mariska.davids@nih.gov	Post doctoral fellow
David	D.	Draper	UDP	draperd@mail.nih.gov	Nurse Specialist, Research
Tyra		Estwick	UDP	tyra.estwick@nih.gov	Research Nurse Coordinator
Rena	A.	Godfrey	UDP	godfreyra@mail.nih.gov	Physicians Assistant
Catherine	A.	Groden	UDP	catherine.groden@nih.gov	Nurse Practitioner
Jean	M.	Johnston	UDP	johnstonjm@mail.nih.gov	Research Nurse Coordinator
C.	Christopher	Lau	UDP	christopher.lau@nih.gov	Molecular Geneticist/CLIA Lab Director
Ellen	F.	Macnamara	UDP	ellen.macnamara@nih.gov	Genetic Counselor
Valerie	V.	Maduro	UDP	vbraden@mail.nih.gov	UDP Translational Laboratory Manager
Thomas	C.	Markello	UDP	markellot@mail.nih.gov	Staff Clinician
Jennifer	L.	Murphy	UDP	jennifer.murphy@nih.gov	Nurse Practitioner
Michele	E.	Nehrebecky	UDP	michele.nehrebecky@nih.gov	Nurse Practitioner
Donna		Novacic	UDP	donna.novacic@nih.gov	Staff Clinician
Barbara	N.	Pusey	UDP	barbara.pusey@nih.gov	Informatician
Prashant		Sharma	UDP	prashant.sharma@nih.gov	Post-Docotoral Fellow
Camilo		Toro	UDP	toroc@mail.nih.gov	Staff Clinician
Zaheer	M.	Valivullah	UDP	zaheer.valivullah@nih.gov	Contractor/Informaticist
Colleen	E.	Wahl	UDP	colleen.wahl@nih.gov	Nurse Practitioner
Guoyun		Yu	UDP	guoyun.yu@nih.gov	Head of Informatics, UDP
Andrea	L.	Gropman	UDP, CNMC	agropman@cnmc.org	Staff Clinician
David	R.	Adams	UDP, NHGRI	david.adams@nih.gov	PI, Deputy Director for Clinical Genomics, OCD/NHGRI
William	A.	Gahl	UDP, NHGRI	gahlw@mail.nih.gov	PI, Clinical Director NHGRI
May Christine	V.	Malicdan	UDP, NHGRI	maychristine.malicdan@nih.gov	Staff Scientist, Director of UDP Translational Research laboratory
Cynthia	J.	Tifft	UDP, NHGRI	ctifft@nih.gov	PI, Deputy Clinical Director NHGRI
Lynne	A.	Wolfe	UDP, NHGRI	lynne.wolfe@nih.gov	Senior Nurse Practitioner
John	H.	Postlethwait	UO MOSC	jpostle@uoneuro.uoregon.edu	PI of Zebrafish Core
Monte		Westerfield	UO MOSC	monte@uoneuro.uoregon.edu	PI of Zebrafish Core
Anna		Bican	Vanderbilt	anna.bican@vanderbilt.edu	Study Coordinator
Rizwan		Hamid	Vanderbilt	rizwan.hamid@vanderbilt.edu	PI
John	H.	Newman	Vanderbilt	john.newman@vanderbilt.edu	PI
John	A.	Phillips III	Vanderbilt	John.a.phillips@vanderbilt.edu	PI
Amy	K.	Robertson	Vanderbilt	amy.k.robertson@vanderbilt.edu	Nurse Practitioner
Joy	D.	Cogan	Vanderbilt	joy.cogan@vanderbilt.edu	Director, Central Biorepository
